# Supplementary material for: A Turkey-origin H9N2 Avian Influenza Virus Shows Low Pathogenicity but Different Within-host Diversity in Experimentally Infected Turkeys, Quail and Ducks
Source: Viruses. 2020 Mar 16;12(3):319. doi: 10.3390/v12030319 (PMC7150878; doi:10.3390/v12030319)
Supplement: Supplementary file 1 [file viruses-12-00319-s001.zip › viruses-747251-supplementary/Supplementary tables_corrected.xlsx]

## Sheet: Quail-SNPs
Gene	Position	Ref	Var	Amino acid change	IN	2 dpi										4 dpi
						1OP	2OP	3OP	4OP	5OP	6OP	7OP	8OP	9OP	10OP	1OP	2OP	3OP	4OP	5OP	6OP	7OP	8OP	9OP	10OP
PB2	105	G	A																					3.2
	187	A	G	I63V													2.3
	303	A	G		4.48	1.01	52.1		63.9	23.44	2.59	12.6	55.3	27.6	36.6	4.8	46.6		55.85	11.5	3.7	3.6	48.8	57.4	78.1
	314	C	T	T105M																				2.7
	315	G	T												4.3										5.8
	408	A	G										2.7										2.1
	467	C	T	A156V	3.6		54.1	1.2	64.1	20.7	3.4	14.4	53.7	30.8	37	5.7	48.4	1.1	59.6	9.3	4.1	3.5	50.7	59.4	76.6
	615	C	T																			11.3
	654	A	C		11.5	14.8	9.1	3.9	13.5	21.7	23.3	15.7	12.5	13.7	12.2	13.5	2.5	11.4	13.4	26.9	9.5		9.2	5.4	1.5
	735	G	A														9.8
	870	C	T						2.57
	909	G	T											22.3										44.3
	966	A	C		35.01	15.1	66.9	6.6	65	26.6	12.4	49.5	55.1	39.1	40.6	32.4	61.6	39.8	57.6	16.2	10.9	79.8	51.6	61.1	75.1
	1005	G	A			5										2.6
	1050	G	A					14.3										1.94
	1063	A	G	R355G																				2.4
	1500	C	T																3.5
	1508	G	A	R503K								4.1
	1513	C	A					2.9
	1710	G	A	M570I									5.6										3.8
	1755	T	C			1.79										13.2
	1795	C	T																		3.4
	1819	C	A	L607M						10.1		11.4	9.6							2.88			6.4
	1919	C	T	A640V				13.4										2.3
	1942	C	T	L648F															3.7
	2052	A	G		4.63		52.3	1.17	64.5	23.3	2.8	13.2	57.2	28	38.4	4.85	45.2	1.2	57.45	12.2	4.1	3.1	49.7	55.5	78.5
	2101	G	A	D701N																	2.6
	2190	C	T								1.1										2
	2213	A	G	K738R		4.3
	2259	A	G																					2.5
PB1	55	A	G	S18G						7.61										1.9
	63	G	A										3.3
	312	A	C	E104D								1.3										7.7
	313	A	G	N105D										3.4
	421	A	G	T141A													2.7
	438	T	G									7
	591	G	A											17.4										40.9
	612	G	A								1.9										4.4
	623	A	G	K208R	8.85					1.9	1.7						1.36			7.15		5.2
	634	C	T			4.21										3
	652	T	C																			2.8
	735	G	A									8.7
	876	C	T											3.7										2.1
	974	T	C				4.6
	1269	C	A											4										2.3
	1281	A	G											2.5										4.8
	1390	G	A	D464N												3.3
	1728	G	A			3.16										14.8
	1782	A	G												2.2										2.6
	1836	G	A										2.5
	1911	T	C		8.26					1.3	1.5						1.2		5.2	6.6		5
	2013	C	T																2.3
	2033	G	A	S678N		2.2
	2241	T	C																5.9
PA	124	T	C																2.9
	125	T	C	L42S													8.6
	147	G	A			2.85										2.6
	182	T	C	I61T															4.5
	185	T	C	I62T															4.5
	344	A	G	N115S																				2.9
	498	G	A													4.88
	525	G	A																					3.7
	579	G	A				2.5										13.42
	654	T	C																					2.4
	705	A	G														2.53
	714	G	A																			2.9	2.3
	885	G	T															3.7
	948	T	C		6.89		59.3		68.3	19.7	2.4	38.3	22.9	33.6	1.7	7	64.38	1.3	67.1	7.4	8.8	95.3	25.9	58.4
	963	C	T			5.4							1.4			5							1.5
	1050	C	A	N350K																		3.8
	1068	A	G								1.1										3.6
	1186	G	A	D396N					4.2										3.3
	1198	T	C	S400P										1.9
	1273	C	T	L425F						1.15										2.4
	1350	G	A					3.96										1.89
	1397	A	G	N466S			9.8										6.2
	1608	A	G											2
	1671	G	A							1.7										2.13
	1673	C	T	S558L						4.4										2.52
	1804	G	A	V602I									10.1										7.7
	2073	G	A				9.14										3.6
	2146	A	G	K716E																				2.3
HA	49	A	C	signal peptide				6										13.5
	73	C	T	Y17H	30.86	61.9	86.9	3.8	90.7	24.5	15	38.4	73	63.6	62.1	67.5	93	8.7	64.7	17.2	24.3	100	75	64.6	97.6
	113	C	T	I30T	26.61	40.1			1.1	1.8	4.6	14.2		9.2		31.9			8.2	6.9	11.3	5.6	9.1	2.6
	215	C	A	T63N										4.9
	285	T	C		5.11	14.9	87.5	2.9	87.8	23.3	10.1	18.8	72.3	50	58.4	25.8	92.15	9	81.7	9.9	10	89.2	62.2	58.9	98
	291	T	C																				11.6
	363	T	C		5.36	16.3	87.4	3.9	88.7	24.62	11.5	19.9	72.5	51.8	60.2	25.8	91.5	9.7	82.31	11.2	11	89.8	63.9	59.8	98.6
	433	C	A	133	5.84	48.5	85.9	2.3	89.4	22.8	14.2	34.5	71.5	62.7	57.4	64.3	91.7	7.3	94.1	16.2	23	98.8	77	62.6	98.7
	434	T	G	L/R/S	23.99	61.3	85.8	2.3	89.3	22.7	14.1	34.4	71.4	62.7	57.3	67.4	91.7	7.2	94	16.1	22.9	98.9	77	62.5	98.8
	473	G	A	S150N																				2.1
	503	C	A	S160Y																					8.9
	653	A	G	N210S																					2.5
	699	C	A																						26.9
	730	G	A	V236I														2.51
	759	A	G			8										4.9
	786	A	T																				2.5
	822	A	G																				3.4
	845	A	G	N273S																				3.5
	994	G	T	V323L																		2.3
	1009	A	C	N328H								2.1
	1108	G	A	V361I						3.2										3.3
	1118	C	T	A364V		9.3
	1237	G	A	A404T							24										38
	1260	C	T		3.93	13.1	87.1	1.8	88.8	19.5	8.2	18.6	71.9	48	55.9	23.4	92.4	7.3	81.78	8.5	8.5	89.3	63.1	57.8	98.4
	1314	A	G							2										2.69
	1334	C	T	T436I	11.48	46.3			1.91	2.1	5.2	19.5		13.9		40			11	8.9	11.2	9.1	11.5	3.1
	1344	G	T	E439D	2.38
	1380	G	A								2.8										2
	1500	C	T													2.2
	1526	A	T	Q500L				3.1										1.5
	1539	A	G					13.1
	1554	T	G								1.8		3.3								1.2		1.6
	1633	C	T							1.95										2.8
NP	28	T	C	Y10H															4.1
	51	A	G																				4.2
	56	G	A	R19H													3.5
	64	G	A	A22T											3.9
	235	C	T																					3.4
	246	T	C											2.2
	267	G	A								1.4										4.2
	350	G	A	R117K											2.2
	641	G	A	R214K										6
	687	G	A		4.45	4.8	59.8	1.19	55.4	20.1	7.4	12.3	16.6	8	32	5	52.1	2.3	54.8	13.75	10.7	1.6	15.2	7.8	68.1
	754	G	A	E252K													4.08
	1029	C	T						7.7										7
	1355	G	A	R452K			2.9
	1356	A	G			7.3
NA	24	A	G	I8M																			2.6
	171	A	C		1.02					5.3										6
	185	C	T	S62L						2.3
	269	T	C	V90A			1.4										4.3
	330	G	A					8.7		3.5								16.8		4.3
	333	A	G									12.4		1.5	3.4										2
	339	G	A													7.1
	354	C	T			9										1.72
	417	T	C								1.54				2.4
	502	G	A	V168I		5.8										1.2
	534	T	C												29.6										71.5
	540	C	T		5.92		30.5	1.5	3.5	18.69	5	13.8	8.6	7.6	50.4	2.04	35.3	2.3	5.3	10.9	4.2	85.9	10.6	5	97.4
	612	C	T																			2.3
	915	T	C																						10.4
	942	T	A													1.43		2.3
	961	C	T	P321S			2.84
	1029	T	C																					2.1
	1016	C	A	T339K													2.1
	1091	C	A	S364Y			1.9										11.03
	1108	G	A	V370I											3.3										1.4
	1114	G	A	V372I								2.2						1.27				2.7
	1156	G	A	V386I			2.3			2.9			1.1	1.3			7.4			1.9				3.5
	1218	G	A		5.71	1.17	31.3	1.5	2.52	20.5	3.8	14.3	8.7	7.6	48.3	1.73	35.2	2.07	5	9.7	4.4	83.1	10.1	3.8	96.7
M	39	T	G			9.6										3.7
	117	C	A				23.4										41
	132	A	G																						7
	303	G	A									12.3
	483	T	C														2.2
	486	C	T		1.17						3.7	10.5		2.2							2.3	77.7
	608	T	C	M203T								10.4
	672	C	T																			3
	691	G	A	D231N								9.3										1.3
	694	G	A	D232N																				3.7
	750	A	G	D21G (M2)											5.8
	840	T	C	I51T (M2)		7.1
NS	4	G	A	D2N														5.2
	183	A	G						7.5										1.8
	213	T	G	S71R									3.4
	318	G	A	M106I																	2.1	1.8
	496	A	G	M166V								8.6
	676	G	A	V226I																				2.6
	680	A	G	E227G (NS1) S70G (NEP)			2.7
	740	A	G	T90A (NEP)						2.83
	820	C	T																						22.1

## Sheet: Turkeys-SNPs
Gene	Position	Ref	Var	Amino acid change	IN	2 dpi							4 dpi														7 dpi
						3OP	4OP	5OP	6OP	8OP	9OP	10OP	1OP	2OP	3OP	3CL	4OP	5OP	6OP	6CL	8OP	9OP	10OP	11OP	11CL	12OP	11CL	4CL	3CL	6CL	10CL
PB2	35	C	T	S12L			33.5										7.7
	132	T	C																								4
	137	G	T	R46M								15.9
	142	A	G	K48E			4
	220	G	A	G74S										24.9
	290	C	T	T97M																							2.3
	303	A	G		4.5						91.6	5.4										1.7	6.4
	399	C	T																											2.6
	454	G	A	A152T				2.5
	467	C	T	A156V	3.6						93.1	6.6										1.9	8.1
	510	T	C									4.5
	648	A	G																				5.2
	654	A	C		11.5	87.8	11.6	55.6		5		86	65.2		89.5	100	54.8	87.4	1.5				45.7	98.9	100	62.5	100		100		100
	735	G	A			88		100					65		91.2	100		86.3	1.5					98.8	100	63.8	100		100
	966	A	C		35		89.8		98.8		91.9	8.6	30.6	98.1			41.3		97.7	100		100	7.7			4.1		100		98
	997	A	G	T333A			4.6
	1290	T	C																								3.4
	1355	A	T	E452V					7.8										3.5	100										97.1
	1414	G	A	E472K			42										6.8
	1601	C	T	S534F		1.6	3			4.6		1.3			5.2			1.2			1.8			2.5		2.2
	1665	A	G																					3.1
	1740	T	C						7										3.8	100						1.3				95.6
	1818	G	T									27.1											6.9
	2052	A	G		4.6				1.4		94.5	6										1.5	6.7
	2093	G	A	G698D						4
	2113	G	A	G705A							2.4
	2259	A	G																					2.1
PB1	289	G	A	E97K																		5.6
	385	T	G	Y129D							3.1
	397	C	T																									7.7
	560	G	A	R187K					6.4										3.7	100										98.2
	615	A	G	I205M																							3.7
	623	A	G	K208R	8.9				7.3										5.1	100										98.3
	811	C	A	L271I																						2.6
	872	C	T	T291I																								2.6
	1138	T	C	Y380H									6.7
	1152	A	G								4.2
	1286	A	G	K429R			2.6
	1320	A	G							4.6
	1800	T	C													8.5													18.6
	1911	T	C		8.3				6.8										5.5	100						1.4				97.3
	1925	A	G	N642S																										3.4
	2018	C	T	S673F			9
PA	192	A	G			76.2		20.6					2.1		29.7
	215	T	C	L72S					62.5				26.8						59							8.5
	305	A	G	K153R								2.5
	456	A	G				2.3
	621	C	T					4.3
	948	T	C		6.9							2										7.3	33.8
	1299	T	C															24.2
	1392	T	C																					30.9						2.1
	1680	C	T																					55.7
	1734	C	T														5.2
	1761	G	A																											3.8
	2019	G	A																				2
HA	73	C	T	Y17H	30.9	100	66.6	100	25.8	73.3	90.2		74.8	98.4	100	100	20	100	29.8	100	73.2	10.2	51.4	100	100	96.9	100	100	100	100
	113	C	T	I30T	26.6	3.2	61.5		6.9		7.8				17.8		17.2	6.9	2.9	100						7.9				97.5
	273	A	G								2.2
	285	T	C		5.1	93.5	2.8	100	18.5	73.8	88.7		74.6	98.3	79.9	100	2.6	86.4	26.5		73.2	10.9	53	100	100	84.3	100	100	100	2.8
	362	C	T	S110F											2.3
	363	T	C		5.4	94.8		100	19.2	74.9	89.4		75.1	98.3	80.5	100	3.2	87.6	28.7		72.7	10.5	53.3	100	100	86.1	100	100	100	3.6
	433	C	A	133 L/R/S	5.8	94.8		100	16.6	74.1	89.1		71	98.4	79.3	100	7.2	87.4	25.7		69.5	8.3	52.1	98.7	100	85.2	100	100	100	3.1
	434	T	G		24	100	63.6	100	25	74	89		70.9	98.5	100	100	20.4	100	29.5	100	69.5	8.2	52	100	100	97.1	100	100	100	100
	612	A	G					2.4
	744	G	A											7.8
	754	C	T	R244W																				3.4
	843	G	A				34.6										16.1
	863	T	C	V279A																									4.6
	939	C	A	N304K							4.6
	961	A	G	K312E										3.7
	1000	G	A	A325T				1.6										18.7
	1066	G	A	V347I																		7.9
	1144	G	A	A373T											3.2
	1176	C	A	N383K																								2
	1260	C	T		3.9	93.9		100	13.6	74.3	89.9		70.9	97.7	79	100	2.1	87	24.6		69.2	8.7	50.2	100	100	84.4	100	100	100	2.3
	1334	C	T	T436I	2.4	5.2	56.6		8.6						17		20	11.9	3.4	100						11				97.2
	1569	G	A																	2.4
NP	339	A	G					3
	663	A	G																											3.1
	687	G	A		4.5				18.7					97.6			5.6		23.1									100
	723	G	A																									2.1
	867	C	T																	2.2
	916	C	T									2.6
	927	C	T																										3.4
	1020	T	A	D340E				35.9
	1337	G	A	R446K								2.3											3.1
	1343	T	C	M448T							6.7
	1396	C	A	L466I																											100
NA	84	C	T																			80.6
	86	T	C	L29P								2.9
	242	G	A	R81Q														6.8
	540	C	T		5.9				8.6		72.5								3.7	100		9.1								98.6
	544	G	A	G182S						71.7											68
	567	T	C																					2.6
	687	G	A																									25.5
	702	G	A																			71.7
	946	A	G	N316D						12
	1114	G	A	V372I							74.7											1.9
	1156	G	A	V386I							5.4											87.1
	1203	A	T			86.2		99					72.2		42.7	100		100	1.3					60.1	100	71	98.5		100
	1217	A	G	Q406R									3.2
	1218	G	A		5.7				8.6		73.6								3.9	100		10.3								97.4
	1238	C	T	T415I																							4.2
M	297	G	A																		2.8
	306	G	A															3.8
	486	C	T		1.2																	6.2
	570	G	A													4.2
	590	A	G	E197G								2.1											1.5
	662	C	A	T221N																							2.3
	699	T	C											30.8														98.9
NS	69	T	C																											2.3
	80	T	G	M27R																							3.8
	168	G	A																				21.7
	199	G	A	D67N								2.9
	427	A	G	T143A																										4.7
	482	C	T	S161F										4.6
	592	A	G	I198V (NS1) I40M (NEP)																							2.9
	679	G	A	E227K							27
	705	G	A	nonsens (NEP)				2.2

## Sheet: Ducks-SNPs
Gene	Position	Ref	Var	Amino acid change	IN	2 dpi	4 dpi								5-7 dpi
						1OP	10OP	12OP	13OP	1CL	2CL	4CL	9CL	12CL	1CL	3CL	6CL	9CL	12CL
PB2	60	G	A														80
	117	G	A								9	1.4
	196	A	G	M66V		2.6
	322	A	G	T108A					34.2
	332	A	G	Y111C				2.6
	371	G	T	R124M			3.9
	393	T	C														2.3
	401	A	G	H134R				2.5
	464	G	A	S155N							22.5	1.9
	471	A	G														4.7
	735	G	A											12.3					3.6
	746	A	G	E249G													2.1
	928	A	C	I310L		9.4
	955	A	G	I319V				2.9
	1139	G	A	R380K															91.3
	1212	C	T						2.9
	1284	A	G				5.7
	1403	C	T	T468I				3.5
	1565	A	C	Q522P				2.3
	1601	C	T	S534F										3.5
	1686	T	C						9.5
	1808	T	C	M603T				2.4
	1898	T	C	F633S		2.4
	2043	G	A				40.9	13.5	34.3		10.1	21.8		31.6
	2220	C	T							2.2
	2257	A	G	R753G				2.8
	2266	A	G	M756V				7.7
PB1	156	G	A					23.3
	303	G	A				49.9
	417	T	C										5.7
	420	A	G												2.9
	891	G	T	E297D														2.4
	947	G	A	R316Q											2.9
	1150	T	C	S384P			13.1
	1160	A	G	K387R		2.8
	1167	C	T										2.5
	1309	T	C	W437R											2.9
	1418	T	C	V473A													2.6
	1692	T	C			2.1
	1693	G	A	D565N				3.1
	1756	A	G	K586E		3.8
	1887	T	C											15.2			3.4
	2012	A	G	N671S			6.4
	2027	A	G	N676S													2.9
PA	106	G	A	A36T											3
	255	A	G														2.2
	269	T	G	V90G			3
	320	C	T	P107L		4.7
	429	A	C			6.8
	458	A	G	E153G													3.7
	813	T	C			8
	914	A	G	Y305C													3.9
	948	T	C		6.9	47.8
	1100	A	G	K367R						2.4
	1204	T	C	S402P													2.5
	1464	G	A																2.5
	1472	C	T	T491I											3
	1656	T	C															4.9
	1686	C	G	F562L									2.7
	1693	G	A	V565M				3.1
	1731	G	A	nonsens										3.1
	1861	A	G	I621V										3.5
HA	73	C	T	Y17H	30.9	100				100					100	100		3.2	2.7
	110	T	C	L29P											2.9
	126	T	C														2.1
	129	T	C												2.4
	211	G	A	D62N		11
	225	C	T													7.4
	268	G	A	G81R															7.5
	285	T	C		5.1	100				100					100	100		3.3
	363	T	C		5.4	100				100					100	100		3.8
	388	C	A	Q119K			3.7
	433	C	A	133	5.84	100				100					100	100		3
	434	T	G	L/R/S	23.99	100				100					100	100		3
	528	T	C				2.8
	732	A	G				2.2
	826	A	C	I267L														5.3
	973	C	A	L316M													8.3
	981	C	T														2.9
	994	G	A	V323M						3.4
	1069	G	A	A348T					14.7
	1189	A	G	M388V												49.7
	1215	T	A	D396E															21.3
	1229	A	G	E401G			2.3
	1237	G	A	A404T															5.4
	1251	A	G	I408M															4.1
	1260	C	T		3.9	100				100					100	100		2.9
	1296	T	C												3.4
	1407	A	G						9.3
	1479	A	G													47.5
NP	207	T	C															2.5
	218	A	G	E73G						2.7
	317	G	A	R106K				3.6
	556	G	A	V186I											5.4
	701	T	C	A234V			7.3
	1057	A	G	I353V		19.5
	1063	A	G	R355G													2.8
	1175	G	A	S392N		3.1
	1245	G	T	Q415H														2.8
	1481	A	G	E494G				15.9
NA	136	T	C	S46P		4.8
	210	G	C				2.5
	289	T	C	S97P													2.8
	349	A	G	K117E
	351	G	A													3.2
	360	T	G	N120K														8.4
	384	T	C			5.8
	493	C	T	H165Y														2
	540	C	T		5.9	7.7
	606	A	G										4.6					21.2
	711	C	T				4.3
	735	T	C														2.7
	1114	G	A	V372I		8.2
	1218	G	A		5.7	7.2
	1222	A	G	T408A					7.3
	1263	T	C														3.8
M	61	A	G	K21E		2.7
	362	C	T	T121I													2.3
	651	G	A					7.2
	726	A	G	N13G (M2)					31.6
	780	G	A	S31M (M2)														2.1
NS	97	G	A	D33N													2.2
	210	G	A																2
	257	C	T	A86V		7.8
	324	G	A											18.3					4.8
	426	G	T	E142D				3.2
	434	T	A	V145D							19.4
	486	C	A				2.1
	646	C	A	P216T													9.7
	682	T	C	S228P							9.8
	735	C	A	T88K (NEP)					27.2

## Sheet: Shedding
log10 EID50/ml
Quail	bird no.	2 dpi		3 dpi		4 dpi		5 dpi		6 dpi		7 dpi		10 dpi		14 dpi
		OP	CL	OP	CL	OP	CL	OP	CL	OP	CL	OP	CL	OP	CL	OP	CL	HI titre
inoculated	1	4.80601	neg	4.51138	neg	4.48129	neg	3.5563	neg	1.97	neg	neg	neg	neg	neg	neg	neg	32
	2	5.10825	1.76659	4.74044	2.2817	4.56632	2.63959	5.35552	3.32558	3.18568	2.15634	neg	neg	neg	neg	neg	neg	32
	3	4.9558	neg	4.84116	neg	5.05175	neg	3.18212	neg	neg	neg	neg	neg	neg	neg	neg	neg	8
	4	5.61156	neg	4.94216	2.10735	5.12099	neg	3.21198	2.63367	2.72557	neg	neg	neg	neg	neg	neg	neg	8
	5	5.9703	neg	5.65273	neg	5.77348	1.74683	4.72459	neg	2.12883	neg	neg	neg	neg	neg	neg	neg	16
	6	4.82914	neg	5.52381	neg	5.58226	neg	4.87222	neg	3.75469	neg	neg	neg	neg	neg	neg	neg	16
	7	5.14538	neg	4.85458	neg	4.59719	neg	2.18924	neg	neg	neg	neg	neg	neg	neg	neg	neg	16
	8	4.8221	2.01348	5.05204	2.47828	5.8677	neg	4.81628	neg	2.44019	neg	neg	neg	neg	neg	neg	neg	16
	9	5.93189	2.41373	4.62766	neg	5.51088	neg	3.70507	neg	2.94471	neg	neg	neg	neg	neg	neg	neg	32
	10	4.07928	2.65156	4.26119	neg	4.81116	1.1683	3.67618	neg	neg	neg	neg	neg	neg	neg	neg	neg	8
contact	11	neg	neg	neg	neg	neg	1.3492	4.15972	neg	2.27255	neg	neg	neg	neg	neg	neg	neg	16
	12	neg	neg	neg	3.39729	neg	2.94906	2.75552	neg	neg	neg	neg	neg	neg	neg	neg	neg	32
Turkeys	bird no.	2 dpi		3 dpi		4 dpi		5 dpi		6 dpi		7 dpi		10 dpi		14 dpi
		OP	CL	OP	CL	OP	CL	OP	CL	OP	CL	OP	CL	OP	CL	OP	CL	HI titre
inoculated	1	2.05686	neg	5.71154	neg	5.60012	neg	4.40316	1.12068	3.99386	neg	4.50701	neg	3.07756	neg	2.23878	neg	64
	2	2.85686	neg	4.91024	neg	4.52551	neg	4.98202	neg	5.52717	neg	4.66783	1.9998	2.25266	2.88417	2.88415	neg	32
	3	5.45522	neg	5.12993	neg	5.64184	4.12629	5.64455	3.98163	5.98753	3.77717	4.97676	4.13306	5.27795	3.20121	2.3716	2.28654	256
	4	4.63023	neg	4.80916	neg	5.75148	neg	5.01451	neg	3.77496	neg	3.03184	3.92042	neg	2.64404	neg	4.13894	64
	5	3.40726	neg	4.64949	neg	4.94609	neg	5.42058	1.10344	4.73803	neg	4.8039	neg	neg	neg	neg	neg	32
	6	5.55537	neg	5.41048	neg	6.36576	5.56477	5.86566	5.33528	5.49837	4.90374	4.42068	4.26183	NA	NA	NA	NA	NA	died at 9 dpi
	7	neg	neg	neg	neg	neg	neg	4.10038	neg	4.17854	neg	3.28046	1.85514	neg	1.89143	neg	neg	256
	8	4.96586	neg	5.18484	neg	5.35841	neg	5.54371	1.44914	5.03961	1.426	3.31567	neg	1.69726	neg	1.73806	neg	512
	9	3.85416	neg	4.04418	neg	5.60777	neg	5.27514	1.19013	4.08042	neg	3.76611	2.2542	neg	neg	neg	neg	64
	10	4.19178	neg	4.88012	neg	5.33058	1.62015	5.54635	1.20931	2.66075	neg	2.19229	5.17477	3.61112	neg	2.25757	neg	256
contact	11	2.70798	neg	3.4793	2.53988	4.15193	5.93811	4.50022	2.34334	5.82189	2.65582	5.26969	5.06833	4.41033	4.26866	3.86299	neg	128
	12	2.3165	neg	5.09357	neg	4.46537	neg	5.08612	1.55403	4.97981	neg	5.17571	neg	neg	1.81665	1.93554	neg	128
	13	neg	neg	1.574	neg	2.0868	neg	4.79091	1.84304	3.96358	neg	3.55922	neg	3.68789	neg	neg	neg	32
Ducks	bird no.	2 dpi		3 dpi		4 dpi		5 dpi		6 dpi		7 dpi		10 dpi		14 dpi
		OP	CL	OP	CL	OP	CL	OP	CL	OP	CL	OP	CL	OP	CL	OP	CL	HI titre
inoculated	1	2.99915	1.99012	neg	1.40633	3.46725	3.99879	neg	3.88584	neg	2.05383	neg	2.27637	neg	neg	neg	neg	32
	2	1.27788	1.71951	neg	neg	neg	4.36783	neg	2.95578	neg	1.97951	neg	1.79032	neg	neg	neg	neg	16
	3	2.23878	2.42266	2.1933	neg	neg	neg	neg	neg	neg	4.74558	neg	neg	neg	neg	neg	neg	16
	4	1.75641	4.81295	1.48722	5.19514	1.92885	3.37896	neg	2.57651	neg	neg	neg	neg	neg	neg	neg	neg	8
	5	1.69052	neg	neg	1.3454	1.74586	1.96165	neg	3.90652	neg	2.82649	neg	neg	neg	neg	neg	neg	8
	6	3.7005	neg	3.91118	neg	2.89417	2.25427	neg	3.8904	neg	neg	neg	neg	neg	neg	neg	neg	32
	7	neg	neg	neg	neg	1.76893	neg	neg	neg	neg	neg	neg	neg	neg	neg	neg	neg	16
	8	neg	neg	neg	neg	2.35651	2.15436	2.21356	3.04498	neg	neg	neg	2.19053	neg	neg	neg	neg	<4
	9	neg	1.49211	1.26081	neg	1.67145	3.90083	neg	4.3645	neg	1.90397	neg	neg	neg	neg	neg	neg	4
	10	3.4576	neg	3.38309	neg	3.13258	neg	1.79026	neg	neg	neg	neg	neg	neg	neg	neg	neg	<4
contact	11	neg	neg	neg	neg	4.0128	neg	1.59195	neg	2.23181	3.0806	2.75466	4.19893	neg	neg	neg	neg	32
	12	neg	neg	neg	1.41067	3.87955	3.93479	2.22617	4.99089	1.55318	4.88409	2.36717	4.50544	neg	neg	neg	neg	4
	13	neg	neg	neg	neg	4.89016	2.84348	3.28461	4.37734	neg	2.57994	neg	3.1899	neg	neg	neg	neg	16

## Sheet: Code book
Abbreviation	Explanation	Additional information
Ref	Nucleotide in the consensus sequence of the reference genome i.e. the inoculum
Var	Variant nucleotide
IN	Inoculum	presents minority variants found in the virus stock used for inoculation
OP	oropharyngeal swab	data for individual samples are presented, the number indicates the bird number
CL	cloacal swab
dpi	day post infection
H3 numbering for HA amino acid sequences after removing signal peptide is used
